# Supplementary material for: Is Arc mRNA Unique: A Search for mRNAs That Localize to the Distal Dendrites of Dentate Gyrus Granule Cells Following Neural Activity
Source: Front Mol Neurosci. 2017 Oct 10;10:314. doi: 10.3389/fnmol.2017.00314 (PMC5641362; doi:10.3389/fnmol.2017.00314)
Supplement: Supplementary file 1 [file Data_Sheet_1.XLSX]

## Sheet: 2 hr vs control
# Notes : Created from Advanced Analysis operation: significance Analysis.
#Entitylist : Filtered on Expression (20.0 - 100.0)th Percentile in the Raw Data
#Interpretation : Group (Non-averaged)
#Experiment: Affy_rat
#corrected p-value cut-off:0.05
#Fold change cut-off:1.5
#Selected Test : T Test unpaired
#p-value computation: Asymptotic
#Multiple Testing Correction: No Correction
#
# Technology : Affymetrix.GeneChip.Rat230_2
# Owner : gxuser
# Created On : Tue Apr 15 12:16:29 CDT 2014																Genes regulated via KCl in neurons
Upregulated											Genes identified to be regulated via pp-HFS
Probe Set ID	p value	Representative Public ID	RefSeq Transcript ID	UniGene ID	Gene ID	Official Gene Symbol	Official Gene Title	Aliases	Average Fold Change	Regulation	Dragunow M. et al. 1993	Matsuo R. et al. 2000	Ploski J.E. et al. 2010	Ryan M.M. et al. 2012	Ryan M.M. et al. 2011	Lin Y. et al. 2008	012233_2hr-A13.CEL(raw)	012233_2hr-A14.CEL(raw)	012233_2hr-A9.CEL(raw)	012233_1_4hr-A22.CEL(raw)	012233_4hr-A2.CEL(raw)	012233_4hr-A7.CEL(raw)	012233_Control-A13.CEL(raw)	012233_Control-A2.CEL(raw)	012233_Control-A7.CEL(raw)	012233_2hr-A13.CEL(normalized)	012233_2hr-A14.CEL(normalized)	012233_2hr-A9.CEL(normalized)	012233_1_4hr-A22.CEL(normalized)	012233_4hr-A2.CEL(normalized)	012233_4hr-A7.CEL(normalized)	012233_Control-A13.CEL(normalized)	012233_Control-A2.CEL(normalized)	012233_Control-A7.CEL(normalized)
1387068_at	0.00305602	NM_019361	NM_019361	Rn.10086	54323	Arc	activity-regulated cytoskeleton-associated protein	rg3.1	28.8892	up			yes			yes	8863.45	7628.5	13626.4	9891.3	11446	5082.95	871.854	266.815	164.272	0.216468	0	0.836932	0.374761	0.585376	-0.585734	-3.12924	-4.83749	-5.53724
1387306_a_at	0.00155703	NM_053633	NM_053633	Rn.89235	114090	Egr2	early growth response 2	Krox20	16.3895	up		yes	yes		yes	yes	1461.39	1056.5	624.927	222.621	207.632	175.534	101.427	52.0164	41.5407	2.81524	2.34719	1.58966	0.100557	0	-0.242281	-1.03358	-1.99699	-2.32143
1387442_at	0.00148315	NM_019137	NM_019137	Rn.31998	25129	Egr4	early growth response 4	Egr4l1, NGFI-C	12.7307	up			yes		yes	yes	1058.75	2324.52	1465.12	983.535	710.854	400.938	192.769	94.4963	95.9372	0.574734	1.70931	1.04339	0.468423	0	-0.826175	-1.88268	-2.91122	-2.88939
1373759_at	0.0188449	BF522317	NM_001256509	Rn.32994	100360880	Fosb	FBJ osteosarcoma oncogene B	fra-2,FBJ osteosarcoma viral oncogene isoform deltaFosb-2	11.374	up					yes	yes	363.273	1795.39	1047.44	704.337	734.448	108.188	141.757	97.4099	33.6225	0	2.30517	1.52775	0.955214	1.01561	-1.74752	-1.35763	-1.89891	-3.43356
1369067_at	0.00405268	NM_031628	NM_017352///NM_031628	Rn.62694	58853	Nr4a3	nuclear receptor subfamily 4, group A, member 3	NOR-2	9.73845	up			yes		yes	yes	2040.63	1523.41	3012.41	2887.19	1556.8	1262.52	404.426	132.463	189.274	0.421712	0	0.983614	0.92236	0.0312777	-0.270997	-1.91335	-3.52364	-3.00875
1392108_at	0.00285749	BF390648		Rn.166608		RM2	RM2 RNA, RM2 partial sequence		8.95388	up		yes					472.741	1254.85	600.366	738.521	1403.39	1727.41	109.764	67.8679	66.5996	-0.344792	1.0636	0	0.298797	1.225	1.5247	-2.45144	-3.14504	-3.17226
1370454_at	0.00263333	AB003726	NM_031707	Rn.37500	29546	Homer1a	homer homolog 1 (Drosophila)	HOMER1F, Vesl-1	7.21197	up		yes		yes	yes	yes	2229.18	3256.52	1919.25	3428.33	6639.41	4280.15	498.245	354.899	210.049	0	0.546819	-0.215972	0.620994	1.57454	0.941149	-2.16159	-2.65103	-3.40772
1368677_at	0.0222185	NM_012513	NM_012513	Rn.11266	24225	Bdnf	brain-derived neurotrophic factor		4.70752	up	yes					yes	255.138	669.5	206.41	305.595	474.452	157.491	109.238	58.219	53.1423	0.305764	1.69757	0	0.566111	1.20075	-0.390241	-0.918039	-1.82595	-1.95758
1375043_at	0.0256368	BF415939		Rn.228934	314322	Fos	FBJ osteosarcoma oncogene	c-fos	4.503	up			yes		yes	yes	1769.08	2449.14	1906.1	1180.49	371.623	455.856	1039.42	320.875	271.188	0.767212	1.23649	0.87484	0.1836	-1.48387	-1.18914	0	-1.6957	-1.93842
1392791_at	0.000111398	AA964492		Rn.203676	25148	Egr3	early growth response 3		4.41057	up			yes		yes	yes	6804.84	9182.25	8857.41	12783	11931.7	10450.7	1929.25	1767.27	1891.89	-0.380324	0.0519629	0	0.529268	0.429836	0.238643	-2.19884	-2.32537	-2.22705
1368321_at	0.0237467	NM_012551	NM_012551	Rn.9096	24330	Egr1	early growth response 1	Krox-24, NGFI-A, Ngf1, Ngfi, zif-268	4.29852	up		yes	yes		yes	yes	4646.91	6418.3	3597.47	3632.12	1502.96	1265.04	2335.85	730.583	791.608	0.992326	1.45825	0.623039	0.636868	-0.636134	-0.884764	0	-1.67682	-1.56109
1394803_at	0.0243423	AA957188	NM_033097	Rn.51354	25218	Vps52	vacuolar protein sorting 52 homolog (S. cerevisiae)	Are1, Sacm2l	4.09201	up				yes			275.765	411.515	279.366	39.2638	47.0425	65.4181	164.5	51.8403	54.2567	2.07568	2.65318	2.09439	-0.736489	-0.475726	0	1.33033	-0.335617	-0.269889
1383210_at	0.000190134	BF554576		Rn.165233	84046	Sox11	SRY (sex determining region Y)-box 11		3.94263	up						yes - down	665.273	555.039	756.839	2336.31	2940.68	2150.85	154.717	160.523	183.607	0	-0.261357	0.18604	1.81222	2.14413	1.69289	-2.10431	-2.05116	-1.85732
1368359_a_at	0.0158312	NM_030997	NM_030997	Rn.9704	29461	Vgf	VGF nerve growth factor inducible		3.70454	up			yes	yes	yes		425.685	838.207	493.224	540.333	984.069	594.382	221.026	166.965	93.8018	-0.212459	0.765062	0	0.131605	0.996515	0.269146	-1.15803	-1.56269	-2.39456
1368662_at	0.0489183	NM_134374	NM_134374	Rn.144662	171387	Rnf39	ring finger protein 39		3.68162	up			yes		yes		341.001	1293.99	309.865	167.581	194.773	189.188	158.834	134.403	128.348	0.849957	2.77393	0.711823	-0.174961	0.0419741	0	-0.252299	-0.493257	-0.559751
1369268_at	0.0144853	NM_012912	NM_012912	Rn.9664	25389	Atf3	activating transcription factor 3	LRF-1, LRFI	3.06521	up			yes		yes		904.693	1118.7	670.293	767.303	449.766	308.055	444.299	254.915	207.984	1.00825	1.31458	0.575615	0.77062	0	-0.545988	-0.0176458	-0.819162	-1.1127
1368527_at	0.0207837	U03389	NM_017232	Rn.44369	29527	Ptgs2	prostaglandin-endoperoxide synthase 2	Cox2; COX-2	3.06363	up			yes		yes		843.303	835.705	354.491	1455.76	1332.63	573.632	245.263	177.965	199.052	0.555925	0.542869	-0.694375	1.34357	1.21608	0	-1.2258	-1.68853	-1.52698
Down regulated
Probe Set ID	p	Representative Public ID	RefSeq Transcript ID	UniGene ID	Gene ID	Official Gene Symbol	Official Gene Title	Aliases	Average Fold Change	Regulation							012233_2hr-A13.CEL(raw)	012233_2hr-A14.CEL(raw)	012233_2hr-A9.CEL(raw)	012233_1_4hr-A22.CEL(raw)	012233_4hr-A2.CEL(raw)	012233_4hr-A7.CEL(raw)	012233_Control-A13.CEL(raw)	012233_Control-A2.CEL(raw)	012233_Control-A7.CEL(raw)	012233_2hr-A13.CEL(normalized)	012233_2hr-A14.CEL(normalized)	012233_2hr-A9.CEL(normalized)	012233_1_4hr-A22.CEL(normalized)	012233_4hr-A2.CEL(normalized)	012233_4hr-A7.CEL(normalized)	012233_Control-A13.CEL(normalized)	012233_Control-A2.CEL(normalized)	012233_Control-A7.CEL(normalized)
1390964_at	0.0111578	BE095730		Rn.141508	500686	Ccdc177	coiled-coil domain containing 177		3.25894	down							64.568	40.7867	29.4589	44.0571	28.0793	58.0007	109.663	139.684	175.299	0.154747	-0.507972	-0.977365	-0.396696	-1.04656	0	0.918931	1.26802	1.59567

## Sheet: 4 hr vs control
# Notes : Created from Advanced Analysis operation: significance Analysis.
#Entitylist : Filtered on Expression (20.0 - 100.0)th Percentile in the Raw Data
#Interpretation : Group (Non-averaged)
#Experiment: Affy_rat
#corrected p-value cut-off:0.05
#Fold change cut-off:1.5
#Selected Test : T Test unpaired
#p-value computation: Asymptotic
#Multiple Testing Correction: No Correction
#
# Technology : Affymetrix.GeneChip.Rat230_2
# Owner : gxuser
# Created On : Tue Apr 15 14:05:17 CDT 2014																	Genes regulated via KCl in neurons
Upregulated											Genes identified to be regulated via pp-HFS
Probe Set ID	p value	Representative Public ID	RefSeq Transcript ID	UniGene ID	Gene ID	Official Gene Symbol	Official Gene Title	Aliases	Average Fold Change	Regulation	Dragunow M. et al. 1993	Yamazaki M. et al. 2001	Matsuo R. et al. 2000	Ploski J.E. et al. 2010	Ryan M.M. et al. 2012	Ryan M.M. et al. 2011	Lin Y. et al. 2008	012233_2hr-A13.CEL(raw)	012233_2hr-A14.CEL(raw)	012233_2hr-A9.CEL(raw)	012233_1_4hr-A22.CEL(raw)	012233_4hr-A2.CEL(raw)	012233_4hr-A7.CEL(raw)	012233_Control-A13.CEL(raw)	012233_Control-A2.CEL(raw)	012233_Control-A7.CEL(raw)	012233_2hr-A13.CEL(normalized)	012233_2hr-A14.CEL(normalized)	012233_2hr-A9.CEL(normalized)	012233_1_4hr-A22.CEL(normalized)	012233_4hr-A2.CEL(normalized)	012233_4hr-A7.CEL(normalized)	012233_Control-A13.CEL(normalized)	012233_Control-A2.CEL(normalized)	012233_Control-A7.CEL(normalized)
1387068_at	0.00446018	NM_019361	NM_019361	Rn.10086	54323	Arc	activity-regulated cytoskeleton-associated protein	rg3.1	24.6946	up				Yes		yes	yes	8863.45	7628.5	13626.4	9891.3	11446	5082.95	871.854	266.815	164.272	0.216468	0	0.836932	0.374761	0.585376	-0.585734	-3.12924	-4.83749	-5.53724
1392108_at	0.000845637	BF390648		Rn.166608		RM2	RM2 RNA, RM2 partial sequence		15.3384	up			yes					472.741	1254.85	600.366	738.521	1403.39	1727.41	109.764	67.8679	66.5996	-0.344792	1.0636	0	0.298797	1.225	1.5247	-2.45144	-3.14504	-3.17226
1383210_at	1.47985e-05	BF554576		Rn.165233	84046	Sox11	SRY (sex determining region Y)-box 11(PROVISIONAL)		14.7982	up							yes - Down	665.273	555.039	756.839	2336.31	2940.68	2150.85	154.717	160.523	183.607	0	-0.261357	0.18604	1.81222	2.14413	1.69289	-2.10431	-2.05116	-1.85732
1370454_at	0.00117026	AB003726	NM_031707	Rn.37500	29546	Homer1a	homer scaffolding protein 1	Vesl-1; HOMER1F	13.7912	up			yes		yes	yes	yes	2229.18	3256.52	1919.25	3428.33	6639.41	4280.15	498.245	354.899	210.049	0	0.546819	-0.215972	0.620994	1.57454	0.941149	-2.16159	-2.65103	-3.40772
1369067_at	0.00690569	NM_031628	NM_017352///NM_031628	Rn.62694	58853	Nr4a3	nuclear receptor subfamily 4, group A, member 3	NOR-2	8.24088	up				yes		yes		2040.63	1523.41	3012.41	2887.19	1556.8	1262.52	404.426	132.463	189.274	0.421712	0	0.983614	0.92236	0.0312777	-0.270997	-1.91335	-3.52364	-3.00875
1392791_at	9.22805e-06	AA964492		Rn.203676	25148	Egr3	early growth response 3		6.27523	up				Yes		yes	yes	6804.84	9182.25	8857.41	12783	11931.7	10450.7	1929.25	1767.27	1891.89	-0.380324	0.0519629	0	0.529268	0.429836	0.238643	-2.19884	-2.32537	-2.22705
1384389_at	0.00361088	AI112040		Rn.26706	311169	Rtn4rl1	reticulon 4 receptor-like 1	Ngrh1	5.82007	up								276.965	264.457	444.537	877.93	1097	446.618	136.455	149.291	107.101	0	-0.0666714	0.682597	1.6644	1.98579	0.689335	-1.02128	-0.89158	-1.37073
1387442_at	0.00862056	NM_019137	NM_019137	Rn.31998	25129	Egr4	early growth response 4	Egr4l1; NGFI-C	5.43337	up				yes		yes	yes	1058.75	2324.52	1465.12	983.535	710.854	400.938	192.769	94.4963	95.9372	0.574734	1.70931	1.04339	0.468423	0	-0.826175	-1.88268	-2.91122	-2.88939
1388786_at	0.0021823	BF407452		Rn.7071	60324	Synpo	synaptopodin		5.31733	up		yes						3563.16	660.985	4561.74	5907.92	4003.86	3031.37	969.754	816.648	602.249	0.233184	-2.19728	0.589613	0.96268	0.401419	0	-1.64428	-1.89219	-2.33154
1368527_at	0.00653532	U03389	NM_017232	Rn.44369	29527	Ptgs2	prostaglandin-endoperoxide synthase 2	Cox2; COX-2	5.0408	up				yes		yes		843.303	835.705	354.491	1455.76	1332.63	573.632	245.263	177.965	199.052	0.555925	0.542869	-0.694375	1.34357	1.21608	0	-1.2258	-1.68853	-1.52698
1389514_at	0.0339756	AI711152	NM_001100722	Rn.20269	315691	Lingo1	leucine rich repeat and Ig domain containing 1	Lrrn6a	5.02133	up					yes		yes - down	469.774	944.279	579.188	790.59	3002.17	783.977	265.45	358.426	154.473	-0.302065	0.705183	0	0.448899	2.3739	0.436781	-1.12559	-0.692356	-1.90668
1395088_at	0.000718625	AI406814		Rn.43587	79240	Nr4a1	nuclear receptor subfamily 4, group A, member 1	HMR, Ngfi-b, Nur77	4.73836	up				yes		yes	yes	150.629	124.239	161.077	530.685	315.037	418.829	95.5909	76.0479	90.5411	0	-0.277884	0.0967493	1.81686	1.06452	1.47536	-0.656052	-0.986016	-0.734353
1390609_at	0.0242622	BI296683		Rn.27672	311549	Xkr7	XK, Kell blood group complex subunit-related family, member 7		4.70891	up								82.1852	67.1191	82.1852	285.508	763.675	172.405	65.4181	72.923	75.4663	0	-0.292156	0	1.79658	3.21601	1.06885	-0.329189	-0.172506	-0.123048
1368359_a_at	0.00864447	NM_030997	NM_030997	Rn.9704	29461	Vgf	VGF nerve growth factor inducible		4.50288	up				yes	yes	yes		425.685	838.207	493.224	540.333	984.069	594.382	221.026	166.965	93.8018	-0.212459	0.765062	0	0.131605	0.996515	0.269146	-1.15803	-1.56269	-2.39456
1372510_at	0.00168192	AI172302	NM_001047858	Rn.2835	296271	Srxn1	sulfiredoxin 1	Npn3; Ab2-390	4.31908	up								830.521	2186.23	1836.52	3188.55	4497.23	3134.38	610.815	886.922	1029.72	-1.14489	0.251467	0	0.795923	1.29206	0.771206	-1.58817	-1.0501	-0.834719
1368677_at	0.0232045	NM_012513	NM_012513	Rn.11266	24225	Bdnf	brain-derived neurotrophic factor		4.07292	up	Yes						yes	255.138	669.5	206.41	305.595	474.452	157.491	109.238	58.219	53.1423	0.305764	1.69757	0	0.566111	1.20075	-0.390241	-0.918039	-1.82595	-1.95758
1392534_at	0.0230739	BI274101	NM_001107807	Rn.28828	311676	Pmepa1	prostate transmembrane protein, androgen induced 1	Tmepai	3.62785	up					yes			731.191	990.076	865.632	1271.3	2645.87	1075.59	590.766	470.945	272.35	-0.243506	0.193786	0	0.554477	1.61192	0.3133	-0.551167	-0.878195	-1.66829
1369408_at	0.000392375	NM_080482	NM_080482	Rn.211646	140610	Brinp1	bone morphogenetic protein/retinoic acid inducible neural-specific 1	Dbc1; Dbccr1	3.58372	up							yes	355.38	388.316	328.535	728.521	1045.81	945.396	262.558	229.079	260.192	0	0.127869	-0.113315	1.03561	1.55718	1.41156	-0.43673	-0.63352	-0.449785
1373559_at	0.00136648	AI228623		Rn.7464	288475	Nptx2	neuronal pentraxin II	NP2; Narp; NP-II	3.54245	up							yes	683.41	1226.6	816.365	1299.45	1783.79	1160.28	338.961	381.544	467.798	-0.256464	0.587373	0	0.670615	1.12766	0.507181	-1.26809	-1.09736	-0.803328
1373035_at	0.00729546	AI031032		Rn.225897		Fosl2	fos-like antigen 2		3.53227	up						yes	yes	4551.32	7086.27	7510.22	10227.2	7392.72	5294.86	2828.91	1617.99	1984.53	-0.218307	0.420436	0.504265	0.949749	0.481515	0	-0.904344	-1.71039	-1.41579
1368650_at	0.0387402	NM_031135	NM_031135	Rn.2398	81813	Klf10	Kruppel-like factor 10	Tieg	3.4091	up							yes - down	967.156	890.858	498.885	1085.85	2058.83	547.41	246.333	323.102	388.081	0.821127	0.702575	-0.133914	0.988137	1.91113	0	-1.15201	-0.760632	-0.496264
1384301_at	0.00505853	BE113571		Rn.3665	BE113571	BE113571			3.4058	up								607.311	301.918	617.07	2193.25	2613.64	1354.76	628.188	654.105	478.41	-0.0487604	-1.05704	-0.0257616	1.80381	2.05679	1.10877	0	0.0583258	-0.392948
1387306_a_at	0.0122226	NM_053633	NM_053633	Rn.89235	114090	Egr2	early growth response 2	Krox20	3.33286	up			yes	yes		yes	yes	1461.39	1056.5	624.927	222.621	207.632	175.534	101.427	52.0164	41.5407	2.81524	2.34719	1.58966	0.100557	0	-0.242281	-1.03358	-1.99699	-2.32143
1368956_at	0.011855	NM_022868	NM_022868	Rn.23337	64865	Pcdh8	protocadherin 8	Arcadlin	3.29521	up				yes		yes	yes	352.151	364.299	396.565	828.173	455.983	401.2	181.401	118.942	196.25	-0.0489283	0	0.122435	1.18481	0.323859	0.1392	-1.00594	-1.61487	-0.892433
1394765_at	0.00309866	BF397199		Rn.146935	103694169	L39	60S ribosomal protein L39		3.03103	up								91.428	92.6863	76.0931	183.188	207.41	318.009	71.2669	73.1287	83.2567	0	0.0197201	-0.26487	1.00262	1.18178	1.79836	-0.359404	-0.322198	-0.135069
DOWN REGULATED
Probe Set ID	p	Representative Public ID	RefSeq Transcript ID	UniGene ID	Gene ID	Official Gene Symbol	Official Gene Title	Aliases	Average Fold Change	Regulation								012233_2hr-A13.CEL(raw)	012233_2hr-A14.CEL(raw)	012233_2hr-A9.CEL(raw)	012233_1_4hr-A22.CEL(raw)	012233_4hr-A2.CEL(raw)	012233_4hr-A7.CEL(raw)	012233_Control-A13.CEL(raw)	012233_Control-A2.CEL(raw)	012233_Control-A7.CEL(raw)	012233_2hr-A13.CEL(normalized)	012233_2hr-A14.CEL(normalized)	012233_2hr-A9.CEL(normalized)	012233_1_4hr-A22.CEL(normalized)	012233_4hr-A2.CEL(normalized)	012233_4hr-A7.CEL(normalized)	012233_Control-A13.CEL(normalized)	012233_Control-A2.CEL(normalized)	012233_Control-A7.CEL(normalized)
1390964_at	0.00859418	BE095730		Rn.141508	500686	Ccdc177	coiled-coil domain containing 177		3.3449	down								64.568	40.7867	29.4589	44.0571	28.0793	58.0007	109.663	139.684	175.299	0.154747	-0.507972	-0.977365	-0.396696	-1.04656	0	0.918931	1.26802	1.59567
